# Supplementary material for: Implementation of Newborn Screening for Conditions in the United States First Recommended during 2010–2018
Source: Int J Neonatal Screen. 2023 Apr 6;9(2):20. doi: 10.3390/ijns9020020 (PMC10123615; doi:10.3390/ijns9020020)
Supplement: Supplementary file 1 [file IJNS-09-00020-s001.zip]

Archive with 1 entries (1 files):
- IJNS-2220364-Supplementary.pdf
